# Supplementary material for: Association of Frailty Status and Dietary Patterns in a Nationally Representative Sample of United States Adults with Olfactory Dysfunction
Source: Nutrients. 2022 Mar 15;14(6):1238. doi: 10.3390/nu14061238 (PMC8954153; doi:10.3390/nu14061238)
Supplement: Supplementary file 1 [file nutrients-14-01238-s001.zip]

Archive with 1 entries (1 files):
- nutrients-1602560-SI.pdf
